# Supplementary material for: Axon-specific microtubule regulation drives asymmetric regeneration of sensory neuron axons
Source: eLife. 2025 Feb 24;13:RP104069. doi: 10.7554/eLife.104069 (PMC11850000; doi:10.7554/eLife.104069)
Supplement: Figure 4—figure supplement 1—source data 1. [file elife-104069-fig4-figsupp1-data1.zip]

Archive with 1 entries (1 files):
- Figure 4_FigSupp1_SourceData1.pdf
