# Supplementary material for: Axon-specific microtubule regulation drives asymmetric regeneration of sensory neuron axons
Source: eLife. 2025 Feb 24;13:RP104069. doi: 10.7554/eLife.104069 (PMC11850000; doi:10.7554/eLife.104069)
Supplement: Figure 4—figure supplement 1—source data 2. [file elife-104069-fig4-figsupp1-data2.zip]

Archive with 4 entries (3 files):
- Figure4_SourceData1/
- Figure4_SourceData1/AcetylatedTub_Delta2Tub_Vinculin.tif
- Figure4_SourceData1/PolyglutamylatedTub_Vinculin.tif
- Figure4_SourceData1/TyrosinatedTub_Vinculin.tif
